# Supplementary material for: Potential of Trichoderma harzianum and Its Metabolites to Protect Wheat Seedlings against Fusarium culmorum and 2,4-D
Source: Int J Mol Sci. 2021 Dec 2;22(23):13058. doi: 10.3390/ijms222313058 (PMC8657962; doi:10.3390/ijms222313058)
Supplement: Supplementary file 1 [file ijms-22-13058-s001.zip]

Archive with 1 entries (1 files):
- ijms-1405548-supplementary.pdf
